# Supplementary material for: Potential distribution of fall armyworm in Africa and beyond, considering climate change and irrigation patterns
Source: Sci Rep. 2022 Jan 11;12:539. doi: 10.1038/s41598-021-04369-3 (PMC8752590; doi:10.1038/s41598-021-04369-3)
Supplement: Supplementary file 2 — Supplementary Information 2. [file 41598_2021_4369_MOESM2_ESM.xlsx]

## Sheet: Sheet1
ID	Source	gbifID	references	lifeStage	year	countryCod	Country	stateProvi	Latitude	Longitude	Altitude
1	data extracted from GBIF	1291065060	http://www.inaturalist.org/observations/1911632		2015	US	USA	Maryland	39	-76.7	45
2	data extracted from GBIF	1254418938			1993	CR	Costa_Rica	Pococé_	10.6	-83.7	40
3	data extracted from GBIF	1254805113			1993	CR	Costa_Rica	Puntarenas	9.4	-84.1	43
4	data extracted from GBIF	1255303516			1979	CR	Costa_Rica	Guanacaste	10.8	-85.6	270
5	data extracted from GBIF	1255305835			1979	CR	Costa_Rica	Puntarenas	10.3	-84.8	1286
6	data extracted from GBIF	1255381306			1986	CR	Costa_Rica	San Jos	10.1	-84	1557
7	data extracted from GBIF	1255381316			1981	CR	Costa_Rica	Alajuela	10.3	-84.2	1127
8	data extracted from GBIF	1255432222			1988	CR	Costa_Rica	Puntarenas	8.8	-83	1082
9	data extracted from GBIF	1255574977			2000	CR	Costa_Rica	Puntarenas	8.7	-83.2	362
10	data extracted from GBIF	1256163941			2004	CR	Costa_Rica	Guanacaste	10	-85.7	29
11	data extracted from GBIF	1257056551			1987	CR	Costa_Rica	Guanacaste	11	-85.5	336
12	data extracted from GBIF	1257182485			1992	CR	Costa_Rica	Puntarenas	8.7	-83.6	363
13	data extracted from GBIF	1012344690			2005	CA	Canada	Quebec	46.1	-72.2	93
14	data extracted from GBIF	1014554956			2010	US	USA	Massachusetts	41.5	-70.7	10
15	data extracted from GBIF	1315067873	http://www.inaturalist.org/observations/4108622		2016	US	USA	Alabama	33.4	-86.8	212
16	data extracted from GBIF	1305114882	http://www.inaturalist.org/observations/1973021		2015	US	USA	Texas	29	-95.4	4
17	data extracted from GBIF	1254319097			1990	CR	Costa_Rica	Puntarenas	8.7	-83.6	363
18	data extracted from GBIF	1254323380			1991	CR	Costa_Rica	Heredia	10.4	-84.1	183
19	data extracted from GBIF	1254805103			1993	CR	Costa_Rica	Puntarenas	9.4	-84.1	43
20	data extracted from GBIF	1255228864			1996	CR	Costa_Rica	Puntarenas	9.8	-84.6	160
21	data extracted from GBIF	1255303463			1978	CR	Costa_Rica	Guanacaste	10.8	-85.6	270
22	data extracted from GBIF	1255303475			1978	CR	Costa_Rica	Guanacaste	10.8	-85.6	270
23	data extracted from GBIF	1255305909			1987	CR	Costa_Rica	Guanacaste	11	-85.5	336
24	data extracted from GBIF	1255381274			1979	CR	Costa_Rica	Guanacaste	10.8	-85.3	1246
25	data extracted from GBIF	1255382136			1978	CR	Costa_Rica	Puntarenas	10.3	-84.8	1286
26	data extracted from GBIF	1256176651			1992	CR	Costa_Rica	Puntarenas	8.7	-83.6	363
27	data extracted from GBIF	1256318317			2007	CR	Costa_Rica	Liméän	9.8	-83.1	153
28	data extracted from GBIF	1256847093			1988	CR	Costa_Rica	Guanacaste	11	-85.4	680
29	data extracted from GBIF	1015425692			2010	BR	Brazil		-25.3	-48.9	868
30	data extracted from GBIF	344934365			0	GP	Guadeloupe		16.2	-61.7	309
31	data extracted from GBIF	344934395			0	GP	Guadeloupe		16.3	-61.6	9
32	data extracted from GBIF	344934399			0	GP	Guadeloupe		16.3	-61.4	26
33	data extracted from GBIF	344934403			0	GP	Guadeloupe		16.2	-61.7	309
34	data extracted from GBIF	344934431			0	GP	Guadeloupe		16.3	-61.6	9
35	data extracted from GBIF	1077178589			1982	US	USA	Texas	29.6	-95.1	4
36	data extracted from GBIF	891092278	http://www.inaturalist.org/observations/110055		2012	US	USA	Ohio	40.8	-81.7	338
37	data extracted from GBIF	769158829	http://www.entomology.ualberta.ca/searching_specimen_list.php?fmh=UASM127548		1998	CA	Canada	New Brunswick	47.4	-68.2	240
38	data extracted from GBIF	1323965978			2015	BR	Brazil	Bahia	-12.1	-45.8	760
39	data extracted from GBIF	1323965997			2015	BR	Brazil	Mato Grosso	-13.5	-58.8	556
40	data extracted from GBIF	1254551521			1994	CR	Costa_Rica	Puntarenas	8.8	-83.3	160
41	data extracted from GBIF	1255303492			1978	CR	Costa_Rica	Guanacaste	10.8	-85.6	270
42	data extracted from GBIF	1254069614			1993	CR	Costa_Rica	Liméän	10.6	-83.7	40
43	data extracted from GBIF	1005059726			2008	CR	Costa_Rica	Alajuela	11	-85.3	330
44	data extracted from GBIF	1007796614			2002	CA	Canada		43.5	-80.1	347
45	data extracted from GBIF	344934378			0	GP	Guadeloupe		16.3	-61.7	277
46	data extracted from GBIF	344934422			0	GP	Guadeloupe		16.2	-61.7	309
47	data extracted from GBIF	370776770			0	MX	Mexico	Estado de mexico	19.7	-99.8	2540
48	data extracted from GBIF	1305149931	http://www.inaturalist.org/observations/3924978		2016	US	USA	Alabama	32.3	-86.2	78
49	data extracted from GBIF	1305131137	http://www.inaturalist.org/observations/3872213		2016	US	USA	Alabama	33.4	-86.8	212
50	data extracted from GBIF	1211981028	http://www.inaturalist.org/observations/2319411		2015	US	USA	Alabama	30.4	-97.8	262
51	data extracted from GBIF	1323965984			2014	BR	Brazil	Santa Catarina	-27.4	-51.2	919
52	data extracted from GBIF	1323966009			2014	BR	Brazil	Rio Grande do Sul	-28.4	-52.8	527
53	data extracted from GBIF	1323966061			2015	BR	Brazil	Mato Grosso	-12.4	-55.6	359
54	data extracted from GBIF	1255303476			1980	CR	Costa_Rica	Guanacaste	10.8	-85.6	270
55	data extracted from GBIF	1255303490			1978	CR	Costa_Rica	Guanacaste	10.8	-85.6	270
56	data extracted from GBIF	1255303513			1979	CR	Costa_Rica	Guanacaste	10.8	-85.6	270
57	data extracted from GBIF	1255303533			1978	CR	Costa_Rica	Guanacaste	10.8	-85.6	270
58	data extracted from GBIF	1255303542			1978	CR	Costa_Rica	Guanacaste	10.8	-85.6	270
59	data extracted from GBIF	1255304310			1979	CR	Costa_Rica	Guanacaste	10.8	-85.3	765
60	data extracted from GBIF	1255305920			1978	CR	Costa_Rica	Puntarenas	10.3	-84.8	1286
61	data extracted from GBIF	1255574960			2000	CR	Costa_Rica	Puntarenas	8.7	-83.2	362
62	data extracted from GBIF	1256356251			2007	CR	Costa_Rica	Alajuela	10.1	-84.3	891
63	data extracted from GBIF	1014554901			2010	US	USA	Massachusetts	41.6	-70.6	23
64	data extracted from GBIF	1007100975			2002	CA	Canada	Ontario	43.5	-80.1	347
65	data extracted from GBIF	1007796651			2002	CA	Canada	Ontario	43.5	-80.1	347
66	data extracted from GBIF	1211998040	http://www.inaturalist.org/observations/2377999		2015	MX	Mexico		24.8	-99.6	382
67	data extracted from GBIF	344934437			0	GP	Guadeloupe		16.2	-61.7	309
68	data extracted from GBIF	344934453			0	GP	Guadeloupe		16.3	-61.4	26
69	data extracted from GBIF	370776784			0	MX	Mexico	Veracruz	19.9	-96.9	411
70	data extracted from GBIF	1300064182	http://symbiota4.acis.ufl.edu/scan/portal/collections/individual/index.php?occid=22421283	ADULT	2011	MX	Mexico	Coahuila	26.8	-102	732
71	data extracted from GBIF	1305158176	http://www.inaturalist.org/observations/3950728		2016	US	USA	Maryland	39.2	-76.8	87
72	data extracted from GBIF	1077178644			1982	US	USA	Texas	29.6	-95.1	4
73	data extracted from GBIF	1291068621	http://www.inaturalist.org/observations/2540383		2015	US	USA	Texas	29	-95.4	4
74	data extracted from GBIF	1323000835	http://www.inaturalist.org/observations/4130471		2016	US	USA	Texas	32.8	-97.1	156
75	data extracted from GBIF	769086652	http://www.entomology.ualberta.ca/searching_specimen_list.php?fmh=UASM127555		2000	US	USA	California	32.9	-116.4	1324
76	data extracted from GBIF	1255303448			1978	CR	Costa_Rica	Guanacaste	10.8	-85.6	270
77	data extracted from GBIF	1255303489			1978	CR	Costa_Rica	Guanacaste	10.8	-85.6	270
78	data extracted from GBIF	1255303501			1978	CR	Costa_Rica	Guanacaste	10.8	-85.6	270
79	data extracted from GBIF	1255303520			1978	CR	Costa_Rica	Guanacaste	10.8	-85.6	270
80	data extracted from GBIF	1255305816			1979	CR	Costa_Rica	Guanacaste	10.8	-85.3	765
81	data extracted from GBIF	1255305941			1978	CR	Costa_Rica	Puntarenas	10.3	-84.8	1286
82	data extracted from GBIF	1256177618			1992	CR	Costa_Rica	Puntarenas	8.7	-83.6	363
83	data extracted from GBIF	1256847175			1988	CR	Costa_Rica	Guanacaste	11	-85.4	680
84	data extracted from GBIF	1256891931			1988	CR	Costa_Rica	Guanacaste	11	-85.4	680
85	data extracted from GBIF	1257134440			1992	CR	Costa_Rica	Puntarenas	8.7	-83.6	363
86	data extracted from GBIF	1257160718			1991	CR	Costa_Rica	San Jos	10.1	-84	1556
87	data extracted from GBIF	1005478524			2006	CR	Costa_Rica		11	-85.5	729
88	data extracted from GBIF	1007796627			2002	CA	Canada		43.5	-80.1	347
89	data extracted from GBIF	370776802			0	MX	Mexico	Estado de mexico	19.7	-99.8	2540
90	data extracted from GBIF	1305180073	http://www.inaturalist.org/observations/865147		2014	US	USA		35.5	-82.4	922
91	data extracted from GBIF	1077178647			1982	US	USA	Texas	29.6	-95.1	4
92	data extracted from GBIF	1323965974			2014	BR	Brazil	Rio Grande do Sul	-28.3	-54.3	262
93	data extracted from GBIF	1305117289	http://www.inaturalist.org/observations/2742927		2016	US	USA		33	-96.8	203
94	data extracted from GBIF	769086651	http://www.entomology.ualberta.ca/searching_specimen_list.php?fmh=UASM127554		2000	US	USA	California	32.9	-116.4	1324
95	data extracted from GBIF	1255303454			1978	CR	Costa_Rica	Guanacaste	10.8	-85.6	270
96	data extracted from GBIF	1255303540			1978	CR	Costa_Rica	Guanacaste	10.8	-85.6	270
97	data extracted from GBIF	1255305826			1979	CR	Costa_Rica	Puntarenas	10.3	-84.8	1286
98	data extracted from GBIF	1255305834			1978	CR	Costa_Rica	Puntarenas	10.3	-84.8	1286
99	data extracted from GBIF	1255330951			1983	CR	Costa_Rica	Guanacaste	10.8	-85.6	270
100	data extracted from GBIF	1255330989			1979	CR	Costa_Rica	Guanacaste	10.8	-85.6	270
101	data extracted from GBIF	1255382121			1985	CR	Costa_Rica	San Jos	10.1	-84	1557
102	data extracted from GBIF	1291065206	http://www.inaturalist.org/observations/1925784		2015	US	USA		39.1	-76.7	46
103	data extracted from GBIF	344934374			0	GP	Guadeloupe		16.3	-61.7	277
104	data extracted from GBIF	344934435			0	GP	Guadeloupe		16.2	-61.7	309
105	data extracted from GBIF	1305179812	http://www.inaturalist.org/observations/845257		2014	US	USA		35.5	-82.4	922
106	data extracted from GBIF	1305179944	http://www.inaturalist.org/observations/853852		2014	US	USA		35.5	-82.4	922
107	data extracted from GBIF	1291058955	http://www.inaturalist.org/observations/1109192		2014	US	USA		29	-95.4	4
108	data extracted from GBIF	1323016371	http://www.inaturalist.org/observations/4225392		2016	US	USA		32.9	-96.7	172
109	data extracted from GBIF	1305114757	http://www.inaturalist.org/observations/1946576		2015	US	USA		32.7	-94.5	87
110	data extracted from GBIF	1323965991			2015	BR	Brazil	Mato Grosso	-15.3	-54.9	655
111	data extracted from GBIF	1255303498			1980	CR	Costa_Rica	Guanacaste	10.8	-85.6	270
112	data extracted from GBIF	1255303521			1978	CR	Costa_Rica	Guanacaste	10.8	-85.6	270
113	data extracted from GBIF	1255305843			1979	CR	Costa_Rica	Guanacaste	10.8	-85.3	765
114	data extracted from GBIF	1255331003			1978	CR	Costa_Rica	Guanacaste	10.8	-85.6	270
115	data extracted from GBIF	1255382110			1978	CR	Costa_Rica	Puntarenas	10.3	-84.8	1286
116	data extracted from GBIF	1255382144			1978	CR	Costa_Rica	Puntarenas	10.3	-84.8	1286
117	data extracted from GBIF	1255382162			1978	CR	Costa_Rica	Puntarenas	10.3	-84.8	1286
118	data extracted from GBIF	1249275060	http://www.inaturalist.org/observations/2028103		2015	US	USA		35.5	-82.4	922
119	data extracted from GBIF	1005161321			2008	CR	Costa_Rica		10.8	-85.6	215
120	data extracted from GBIF	344934419			0	GP	Guadeloupe		16.2	-61.7	309
121	data extracted from GBIF	344934451			0	GP	Guadeloupe		16.3	-61.4	26
122	data extracted from GBIF	1306578211	http://www.inaturalist.org/observations/4018474		2016	US	USA		33.6	-86.7	245
123	data extracted from GBIF	1077178601			1982	US	USA	Texas	29.6	-95.1	4
124	data extracted from GBIF	891093627	http://www.inaturalist.org/observations/113585		2012	US	USA		41	-81.3	356
125	data extracted from GBIF	1254032489			1989	CR	Costa_Rica	Guanacaste	11	-85.4	680
126	data extracted from GBIF	1254032597			1989	CR	Costa_Rica	Guanacaste	11	-85.4	680
127	data extracted from GBIF	1255303496			1978	CR	Costa_Rica	Guanacaste	10.8	-85.6	270
128	data extracted from GBIF	1255303506			1978	CR	Costa_Rica	Guanacaste	10.8	-85.6	270
129	data extracted from GBIF	1255303514			1978	CR	Costa_Rica	Guanacaste	10.8	-85.6	270
130	data extracted from GBIF	1255303524			1978	CR	Costa_Rica	Guanacaste	10.8	-85.6	270
131	data extracted from GBIF	1255381301			1986	CR	Costa_Rica	San Jos	10.1	-84	1557
132	data extracted from GBIF	1255381319			1985	CR	Costa_Rica	Heredia	10.4	-84	98
133	data extracted from GBIF	1255382106			1978	CR	Costa_Rica	Puntarenas	10.3	-84.8	1286
134	data extracted from GBIF	1255382143			1987	CR	Costa_Rica	Puntarenas	8.8	-83	1082
135	data extracted from GBIF	1012317040			2005	CA	Canada		45.7	-73.1	44
136	data extracted from GBIF	1014555014			2010	US	USA	Massachusetts	41.5	-70.7	10
137	data extracted from GBIF	1015425671			2010	BR	Brazil		-25.4	-48.9	166
138	data extracted from GBIF	344934406			0	GP	Guadeloupe		16.3	-61.7	277
139	data extracted from GBIF	344934442			0	GP	Guadeloupe		16.3	-61.6	9
140	data extracted from GBIF	1305141982	http://www.inaturalist.org/observations/3902268		2016	US	USA	Vermont	44.7	-73.1	91
141	data extracted from GBIF	1305141948	http://www.inaturalist.org/observations/3902122		2016	US	USA	Alabama	33.6	-86.7	260
142	data extracted from GBIF	1315079507	http://www.inaturalist.org/observations/4148162		2016	US	USA	Vermont	43.1	-72.5	313
143	data extracted from GBIF	1211983642	http://www.inaturalist.org/observations/2334322		2015	US	USA	Texas	32.9	-96.7	180
144	data extracted from GBIF	1323005934	http://www.inaturalist.org/observations/4191919		2016	US	USA	Texas	32.9	-96.7	180
145	data extracted from GBIF	1291065617	http://www.inaturalist.org/observations/1986143		2015	US	USA	Texas	29	-95.4	4
146	data extracted from GBIF	1270052809	http://www.inaturalist.org/observations/3336958		2016	US	USA	Texas	32.5	-97.3	225
147	data extracted from GBIF	1291068341	http://www.inaturalist.org/observations/2481081		2015	US	USA	Texas	29	-95.4	4
148	data extracted from GBIF	769086649	http://www.entomology.ualberta.ca/searching_specimen_list.php?fmh=UASM127551		1998	CA	Canada	New Brunswick	47.4	-68.2	240
149	data extracted from GBIF	1323965994			2014	BR	Brazil	Paran	-25.1	-50.2	863
150	data extracted from GBIF	1255303449			1979	CR	Costa_Rica	Guanacaste	10.8	-85.6	270
151	data extracted from GBIF	1255303503			1978	CR	Costa_Rica	Guanacaste	10.8	-85.6	270
152	data extracted from GBIF	1255303523			1978	CR	Costa_Rica	Guanacaste	10.8	-85.6	270
153	data extracted from GBIF	1255330964			1980	CR	Costa_Rica	Guanacaste	10.8	-85.6	270
154	data extracted from GBIF	1014554822			2010	US	USA	Massachusetts	41.6	-70.5	19
155	data extracted from GBIF	1014554876			2010	US	USA	Massachusetts	41.6	-70.5	19
156	data extracted from GBIF	1014554929			2010	US	USA	Massachusetts	41.6	-70.6	23
157	data extracted from GBIF	1014554931			2010	US	USA	Massachusetts	41.5	-70.7	10
158	data extracted from GBIF	1015425646			2010	BR	Brazil		-25.4	-48.9	551
159	data extracted from GBIF	1300064192	http://symbiota4.acis.ufl.edu/scan/portal/collections/individual/index.php?occid=22421279	ADULT	2011	MX	Mexico	Coahuila	26.8	-102	732
160	data extracted from GBIF	1300064196	http://symbiota4.acis.ufl.edu/scan/portal/collections/individual/index.php?occid=22421281	ADULT	2011	MX	Mexico	Coahuila	26.9	-102.1	911
161	data extracted from GBIF	1291681475	http://www.inaturalist.org/observations/3858687		2016	US	USA	Alabama	33.4	-86.8	212
162	data extracted from GBIF	344934398			0	GP	Guadeloupe		16.2	-61.7	309
163	data extracted from GBIF	344934414			0	GP	Guadeloupe		16.2	-61.7	309
164	data extracted from GBIF	1077178625			1982	US	USA	Texas	29.6	-95.1	4
165	data extracted from GBIF	1094937735			1982	US	USA	Texas	29.6	-95.1	4
166	data extracted from GBIF	1323000354	http://www.inaturalist.org/observations/4098795		2016	US	USA	Texas	32.9	-96.7	178
167	data extracted from GBIF	1315067588	http://www.inaturalist.org/observations/4107498		2010	US	USA	Texas	30.4	-97.8	262
168	data extracted from GBIF	1254247004			1991	CR	Costa_Rica	Puntarenas	9.4	-84.1	43
169	data extracted from GBIF	1255303470			1978	CR	Costa_Rica	Guanacaste	10.8	-85.6	270
170	data extracted from GBIF	1255303504			1979	CR	Costa_Rica	Guanacaste	10.8	-85.6	270
171	data extracted from GBIF	1255303519			1978	CR	Costa_Rica	Guanacaste	10.8	-85.6	270
172	data extracted from GBIF	1255303547			1978	CR	Costa_Rica	Guanacaste	10.8	-85.6	270
173	data extracted from GBIF	1255305807			1988	CR	Costa_Rica	Guanacaste	11	-85.4	680
174	data extracted from GBIF	1255305919			1978	CR	Costa_Rica	Puntarenas	10.3	-84.8	1286
175	data extracted from GBIF	1255381294			1988	CR	Costa_Rica	Guanacaste	11	-85.4	680
176	data extracted from GBIF	1255382122			1978	CR	Costa_Rica	Puntarenas	10.3	-84.8	1286
177	data extracted from GBIF	1255382151			1978	CR	Costa_Rica	Puntarenas	10.3	-84.8	1286
178	data extracted from GBIF	1255382156			1978	CR	Costa_Rica	Puntarenas	10.3	-84.8	1286
179	data extracted from GBIF	1254032604			1988	CR	Costa_Rica	Guanacaste	10.9	-85.6	178
180	data extracted from GBIF	1015425624			2010	BR	Brazil		-25.4	-48.9	760
181	data extracted from GBIF	1005262452			2007	CR	Costa_Rica		10.9	-85.5	675
182	data extracted from GBIF	1300064186	http://symbiota4.acis.ufl.edu/scan/portal/collections/individual/index.php?occid=22421284	ADULT	2011	MX	Mexico	Coahuila	26.8	-102	732
183	data extracted from GBIF	887426558			1994	DO	Dominican_rep		18.7	-68.7	140
184	data extracted from GBIF	344934380			0	GP	Guadeloupe		16.3	-61.7	277
185	data extracted from GBIF	344934387			0	GP	Guadeloupe		16.3	-61.6	9
186	data extracted from GBIF	1323002243	http://www.inaturalist.org/observations/4176020		2016	US	USA	Texas	29.9	-97.7	152
187	data extracted from GBIF	1077178698			1982	US	USA	Texas	29.6	-95.1	4
188	data extracted from GBIF	1323966070			2015	BR	Brazil	Paran	-23.3	-51.5	609
189	data extracted from GBIF	1255303468			1979	CR	Costa_Rica	Guanacaste	10.8	-85.6	270
190	data extracted from GBIF	1256973743			1992	CR	Costa_Rica	Puntarenas	9.8	-84.6	196
191	data extracted from GBIF	1014554843			2010	US	USA	Massachusetts	41.6	-70.5	19
192	data extracted from GBIF	1014554971			2010	US	USA	Massachusetts	41.5	-70.7	10
193	data extracted from GBIF	1015425280			2010	BR	Brazil		-25.4	-48.9	613
194	data extracted from GBIF	1007114527			2005	CA	Canada		45.1	-67.1	12
195	data extracted from GBIF	1291164710	http://www.inaturalist.org/observations/3803405		2016	US	USA	Alabama	33.6	-86.7	246
196	data extracted from GBIF	1315055806	http://www.inaturalist.org/observations/4072518		2016	US	USA	Texas	33	-96.6	162
197	data extracted from GBIF	1305126517	http://www.inaturalist.org/observations/3813134		2016	US	USA	Alabama	33.4	-86.8	212
198	data extracted from GBIF	1315055806	http://www.inaturalist.org/observations/4072518		2016	US	USA	Texas	33	-96.6	162
199	data extracted from GBIF	1291069044	http://www.inaturalist.org/observations/2620700		2016	US	USA	Texas	29	-95.4	4
200	data extracted from GBIF	1323965986			2014	BR	Brazil	Paran	-24.3	-53.9	332
201	data extracted from GBIF	1015425600			2010	BR	Brazil		-25.4	-48.9	760
202	data extracted from GBIF	1007036181			2005	CA	Canada		43.5	-80.1	347
203	data extracted from GBIF	1255303544			1978	CR	Costa_Rica	Guanacaste	10.8	-85.6	270
204	data extracted from GBIF	1255305928			1979	CR	Costa_Rica	Puntarenas	10.3	-84.8	1286
205	data extracted from GBIF	1255379650			1981	CR	Costa_Rica	Puntarenas	8.5	-83.6	80
206	data extracted from GBIF	1255379705			1979	CR	Costa_Rica	Puntarenas	10.3	-84.8	1286
207	data extracted from GBIF	1255382198			1978	CR	Costa_Rica	Puntarenas	10.3	-84.8	1286
208	data extracted from GBIF	1255729531			2000	CR	Costa_Rica	Guanacaste	10	-85.4	609
209	data extracted from GBIF	344934369			0	GP	Guadeloupe		16.3	-61.4	26
210	data extracted from GBIF	344934382			0	GP	Guadeloupe		16.3	-61.6	9
211	data extracted from GBIF	344934440			0	GP	Guadeloupe		16.3	-61.6	9
212	data extracted from GBIF	1088895884	http://www.inaturalist.org/observations/1066921		2014	US	USA		30.4	-97.8	262
213	data extracted from GBIF	769086645	http://www.entomology.ualberta.ca/searching_specimen_list.php?fmh=UASM127546		1996	CA	Canada	New Brunswick	47.4	-68.2	240
214	data extracted from GBIF	769158857	http://www.entomology.ualberta.ca/searching_specimen_list.php?fmh=UASM127556		2003	CA	Canada	Ontario	42.6	-80.4	173
215	data extracted from GBIF	769086650	http://www.entomology.ualberta.ca/searching_specimen_list.php?fmh=UASM127553		1998	CA	Canada	New Brunswick	47.4	-68.2	240
216	data extracted from GBIF	1254032601			1989	CR	Costa_Rica	Guanacaste	11	-85.4	680
217	data extracted from GBIF	1254356978			1991	CR	Costa_Rica	Puntarenas	9.4	-84.1	43
218	data extracted from GBIF	1255303534			1978	CR	Costa_Rica	Guanacaste	10.8	-85.6	270
219	data extracted from GBIF	1255303548			1978	CR	Costa_Rica	Guanacaste	10.8	-85.6	270
220	data extracted from GBIF	1255305818			1979	CR	Costa_Rica	Guanacaste	10.8	-85.3	765
221	data extracted from GBIF	1255305856			1988	CR	Costa_Rica	Guanacaste	11	-85.4	680
222	data extracted from GBIF	1255382137			1984	CR	Costa_Rica	Alajuela	10.3	-84.2	1127
223	data extracted from GBIF	1255514942			1991	CR	Costa_Rica	Guanacaste	11	-85.4	680
224	data extracted from GBIF	1014554935			2010	US	USA		41.5	-70.7	10
225	data extracted from GBIF	344934429			0	GP	Guadeloupe		16.3	-61.4	26
226	data extracted from GBIF	887426751			1994	DO	Dominican_rep		18.7	-68.7	140
227	data extracted from GBIF	1305117168	http://www.inaturalist.org/observations/2712779		2016	US	USA	Texas	29	-95.4	4
228	data extracted from GBIF	1291113997	http://www.inaturalist.org/observations/3642269		2016	US	USA	Texas	32.3	-97	174
229	data extracted from GBIF	1323020494	http://www.inaturalist.org/observations/4238037		2016	US	USA	Texas	29	-95.4	4
230	data extracted from GBIF	1323965993			2015	BR	Brazil		-16.7	-49.3	824
231	data extracted from GBIF	1323966048			2015	BR	Brazil	Rio Grande do Sul	-28.4	-52.8	532
232	data extracted from GBIF	769086648	http://www.entomology.ualberta.ca/searching_specimen_list.php?fmh=UASM127550		1998	CA	Canada	New Brunswick	47.4	-68.2	240
233	data extracted from GBIF	1255303522			1978	CR	Costa_Rica	Guanacaste	10.8	-85.6	270
234	data extracted from GBIF	1255303527			1978	CR	Costa_Rica	Guanacaste	10.8	-85.6	270
235	data extracted from GBIF	1255303559			1978	CR	Costa_Rica	Guanacaste	10.8	-85.6	270
236	data extracted from GBIF	1255305874			1987	CR	Costa_Rica	Guanacaste	11	-85.5	336
237	data extracted from GBIF	1255305875			1987	CR	Costa_Rica	Guanacaste	11	-85.5	336
238	data extracted from GBIF	1255379641			1979	CR	Costa_Rica	Puntarenas	10.3	-84.8	1286
239	data extracted from GBIF	1255381290			1985	CR	Costa_Rica	Guanacaste	11.1	-85.5	303
240	data extracted from GBIF	1255515546			1991	CR	Costa_Rica	Guanacaste	11	-85.4	680
241	data extracted from GBIF	1257127121			1992	CR	Costa_Rica	Alajuela	10.9	-84.8	42
242	data extracted from GBIF	1257134360			1992	CR	Costa_Rica	Puntarenas	8.7	-83.6	363
243	data extracted from GBIF	1012408938			2010	CA	Canada		43.5	-80.1	348
244	data extracted from GBIF	1300064198	http://symbiota4.acis.ufl.edu/scan/portal/collections/individual/index.php?occid=22421282	ADULT	2011	MX	Mexico	Coahuila	26.8	-102	732
245	data extracted from GBIF	1291168072	http://www.inaturalist.org/observations/787945		2014	MX	Mexico		24.8	-99.6	382
246	data extracted from GBIF	344934427			0	GP	Guadeloupe		16.2	-61.7	309
247	data extracted from GBIF	1305158167	http://www.inaturalist.org/observations/3950730		2016	US	USA	Maryland	39	-76.7	39
248	data extracted from GBIF	1315054980	http://www.inaturalist.org/observations/4068424		2016	US	USA	North Carolina	35.5	-82.4	923
249	data extracted from GBIF	891145842	http://www.inaturalist.org/observations/249736		2010	US	USA	Massachusetts„	41.5	-70.7	14
250	data extracted from GBIF	1291114010	http://www.inaturalist.org/observations/3642264		2016	US	USA	Texas	32.3	-97	174
251	data extracted from GBIF	1135212203	http://www.inaturalist.org/observations/1848843		2015	US	USA	Texas	32.3	-97	174
252	data extracted from GBIF	1249276979	http://www.inaturalist.org/observations/2568828		2016	US	USA	Texas	30.4	-97.8	262
253	data extracted from GBIF	1305116816	http://www.inaturalist.org/observations/2642577		2016	US	USA	Texas	30.4	-97.8	262
254	data extracted from GBIF	1323965983			2015	BR	Brazil	Mato Grosso	-12.6	-55.7	370
255	data extracted from GBIF	1291673432	http://www.inaturalist.org/observations/3830086		2016	US	USA	Virginia	37.7	-77.6	83
256	data extracted from GBIF	1255303459			1978	CR	Costa_Rica	Guanacaste	10.8	-85.6	270
257	data extracted from GBIF	1255303491			1978	CR	Costa_Rica	Guanacaste	10.8	-85.6	270
258	data extracted from GBIF	1255303531			1978	CR	Costa_Rica	Guanacaste	10.8	-85.6	270
259	data extracted from GBIF	1255380895			1981	CR	Costa_Rica	Puntarenas	8.5	-83.6	80
260	data extracted from GBIF	1211998070	http://www.inaturalist.org/observations/2378000		2015	MX	Mexico		24.8	-99.6	382
261	data extracted from GBIF	887426632			2008	EC	Ecuador	Pichincha	0	-78.7	2045
262	data extracted from GBIF	891096601	http://www.inaturalist.org/observations/121089		2012	US	USA	Illinois	37.4	-88.9	150
263	data extracted from GBIF	344934371			0	GP	Guadeloupe		16.2	-61.7	309
264	data extracted from GBIF	344934392			0	GP	Guadeloupe		16.3	-61.6	9
265	data extracted from GBIF	344934433			0	GP	Guadeloupe		16.2	-61.7	309
266	data extracted from GBIF	1291107004	http://www.inaturalist.org/observations/3623843		2016	US	USA	Louisiana	30.6	-92.1	16
267	data extracted from GBIF	1211980902	http://www.inaturalist.org/observations/2318936		2015	US	USA	Texas	32.8	-96.6	163
268	data extracted from GBIF	1323966065			2015	BR	Brazil	Bahia	-12.1	-46	820
269	data extracted from GBIF	769086647	http://www.entomology.ualberta.ca/searching_specimen_list.php?fmh=UASM127549		1998	CA	Canada	New Brunswick	47.4	-68.2	240
270	data extracted from GBIF	769086646	http://www.entomology.ualberta.ca/searching_specimen_list.php?fmh=UASM127547		1998	CA	Canada	New Brunswick	47.4	-68.2	240
271	data extracted from GBIF	1254796547			1994	CR	Costa_Rica	Puntarenas	10.3	-84.8	1147
272	data extracted from GBIF	1254805241			1993	CR	Costa_Rica	Puntarenas	9.4	-84.1	43
273	data extracted from GBIF	1255303461			1978	CR	Costa_Rica	Guanacaste	10.8	-85.6	270
274	data extracted from GBIF	1255303499			1978	CR	Costa_Rica	Guanacaste	10.8	-85.6	270
275	data extracted from GBIF	1255303509			1978	CR	Costa_Rica	Guanacaste	10.8	-85.6	270
276	data extracted from GBIF	1255305833			1979	CR	Costa_Rica	Guanacaste	10.8	-85.3	765
277	data extracted from GBIF	1255305899			1980	CR	Costa_Rica	Puntarenas	8.5	-83.6	80
278	data extracted from GBIF	1255382146			1978	CR	Costa_Rica	Puntarenas	10.3	-84.8	1286
279	data extracted from GBIF	1300064162	http://symbiota4.acis.ufl.edu/scan/portal/collections/individual/index.php?occid=22421278	ADULT	2011	MX	Mexico	Coahuila	26.8	-102	732
280	data extracted from GBIF	344934383			0	GP	Guadeloupe		16.3	-61.6	9
281	data extracted from GBIF	344934389			0	GP	Guadeloupe		16.1	-61.6	606
282	data extracted from GBIF	344934401			0	GP	Guadeloupe		16.2	-61.7	309
283	data extracted from GBIF	344934420			0	GP	Guadeloupe		16.3	-61.6	25
284	data extracted from GBIF	344934425			0	GP	Guadeloupe		16.2	-61.7	309
285	data extracted from GBIF	344934446			0	GP	Guadeloupe		16.2	-61.7	309
286	data extracted from GBIF	344934457			0	MQ	Martinique		14.8	-61.1	442
287	data extracted from GBIF	1305180453	http://www.inaturalist.org/observations/898976		2014	US	USA	North Carolina	35.5	-82.4	922
288	data extracted from GBIF	1323965985			2014	BR	Brazil	Paranu	-23.3	-51.2	551
289	data extracted from GBIF	1305118175	http://www.inaturalist.org/observations/2898503		2016	US	USA	Texas	29	-95.4	4
290	data extracted from GBIF	1254783723			1993	CR	Costa_Rica	Puntarenas	8.5	-83.6	80
291	data extracted from GBIF	1255218091			1995	CR	Costa_Rica	Guanacaste	10.8	-85.4	844
292	data extracted from GBIF	1255303484			1979	CR	Costa_Rica	Guanacaste	10.8	-85.6	270
293	data extracted from GBIF	1255303511			1979	CR	Costa_Rica	Guanacaste	10.8	-85.6	270
294	data extracted from GBIF	1255303528			1978	CR	Costa_Rica	Guanacaste	10.8	-85.6	270
295	data extracted from GBIF	1255305848			1979	CR	Costa_Rica	Guanacaste	10.8	-85.3	765
296	data extracted from GBIF	1015425303			2010	BR	Brazil		-25.3	-48.9	868
297	data extracted from GBIF	370776794			0	MX	Mexico	Estado de mexico	19.7	-99.8	2540
298	data extracted from GBIF	370776856			0	MX	Mexico	Puebla	18.5	-97.4	1661
299	data extracted from GBIF	1306583413	http://www.inaturalist.org/observations/4034768		2016	US	USA	Texas	32.5	-97	212
300	data extracted from GBIF	1323965996			2015	BR	Brazil		-18	-49.4	737
301	data extracted from GBIF	1323966000			2015	BR	Brazil		-15.5	-47.3	939
302	data extracted from GBIF	769158828	http://www.entomology.ualberta.ca/searching_specimen_list.php?fmh=UASM127545		1998	CA	Canada	New Brunswick	47.4	-68.2	240
303	data extracted from GBIF	1255303497			1978	CR	Costa_Rica	Guanacaste	10.8	-85.6	270
304	data extracted from GBIF	1255303510			1978	CR	Costa_Rica	Guanacaste	10.8	-85.6	270
305	data extracted from GBIF	1255303532			1978	CR	Costa_Rica	Guanacaste	10.8	-85.6	270
306	data extracted from GBIF	1255381313			1987	CR	Costa_Rica	Guanacaste	10.9	-85.5	818
307	data extracted from GBIF	1255382138			1978	CR	Costa_Rica	Puntarenas	10.3	-84.8	1286
308	data extracted from GBIF	1255554843			2000	CR	Costa_Rica	Puntarenas	8.7	-83.2	301
309	data extracted from GBIF	1256786494			1991	CR	Costa_Rica	Liméän	10.6	-83.7	137
310	data extracted from GBIF	1257107150			1992	CR	Costa_Rica	Guanacaste	11	-85.4	680
311	data extracted from GBIF	1015425254			2010	BR	Brazil		-25.4	-48.9	186
312	data extracted from GBIF	1005557394			2006	CR	Costa_Rica	Alajuela	10.9	-85.4	715
313	data extracted from GBIF	1007101000			2002	CA	Canada		43.5	-80.1	347
314	data extracted from GBIF	1007796612			2002	CA	Canada		43.5	-80.1	347
315	data extracted from GBIF	344934366			0	GP	Guadeloupe		16.3	-61.4	26
316	data extracted from GBIF	344934372			0	GP	Guadeloupe		16.1	-61.6	606
317	data extracted from GBIF	344934444			0	GP	Guadeloupe		16.3	-61.6	9
318	data extracted from GBIF	1077178646			1982	US	USA	Texas	29.6	-95.1	4
319	data extracted from GBIF	1077178626			1982	US	USA	Texas	29.6	-95.1	4
320	data extracted from GBIF	1315068933	http://www.inaturalist.org/observations/4111813		2016	US	USA	Alabama	33.4	-86.8	212
321	data extracted from GBIF	1315053370	http://www.inaturalist.org/observations/4028629		2016	US	USA	North Carolina	35.5	-82.4	923
322	data extracted from GBIF	1291664877	http://www.inaturalist.org/observations/3708791		2016	US	USA	Texas	32.3	-97	174
323	data extracted from GBIF	769158856	http://www.entomology.ualberta.ca/searching_specimen_list.php?fmh=UASM127552		1998	CA	Canada	New Brunswick	47.4	-68.2	240
324	data extracted from GBIF	769086654	http://www.entomology.ualberta.ca/searching_specimen_list.php?fmh=UASM127558		1999	CA	Canada	New Brunswick	47.4	-68.3	186
325	data extracted from GBIF	1255303515			1978	CR	Costa_Rica	Guanacaste	10.8	-85.6	270
326	data extracted from GBIF	1255303539			1978	CR	Costa_Rica	Guanacaste	10.8	-85.6	270
327	data extracted from GBIF	1255382108			1978	CR	Costa_Rica	Puntarenas	10.3	-84.8	1286
328	data extracted from GBIF	1256343074			2007	CR	Costa_Rica	Puntarenas	8.5	-83.4	81
329	data extracted from GBIF	1254130613			1993	CR	Costa_Rica	Guanacaste	10.9	-85.7	105
330	data extracted from GBIF	1014555005			2010	US	USA	Massachusetts	41.5	-70.7	16
331	data extracted from GBIF	1007101024			2002	CA	Canada		43.5	-80.1	347
332	data extracted from GBIF	344934408			0	GP	Guadeloupe		16.2	-61.7	309
333	data extracted from GBIF	344934416			0	GP	Guadeloupe		16.2	-61.7	309
334	data extracted from GBIF	1077178610			1982	US	USA	Texas	29.6	-95.1	4
335	data extracted from GBIF	1323001403	http://www.inaturalist.org/observations/4155177		2016	US	USA	Texas	30.5	-97.8	279
336	data extracted from GBIF	1255303487			1979	CR	Costa_Rica	Guanacaste	10.8	-85.6	270
337	data extracted from GBIF	1255381339			1979	CR	Costa_Rica	Guanacaste	10.8	-85.6	270
338	data extracted from GBIF	1255555044			2000	CR	Costa_Rica	Guanacaste	10.4	-85.4	15
339	data extracted from GBIF	1256728559			1991	CR	Costa_Rica	Puntarenas	8.9	-82.8	1325
340	data extracted from GBIF	1007796603			2002	CA	Canada		43.5	-80.1	347
341	data extracted from GBIF	1291681438	http://www.inaturalist.org/observations/3858710		2016	US	USA	Alabama	33.4	-86.8	212
342	data extracted from GBIF	344934376			0	GP	Guadeloupe		16.3	-61.7	277
343	data extracted from GBIF	344934448			0	GP	Guadeloupe		16.3	-61.4	26
344	data extracted from GBIF	370776837			0	MX	Mexico	Estado de mexico	19.7	-99.8	2540
345	data extracted from GBIF	1305147486	http://www.inaturalist.org/observations/3917003		2016	US	USA	Massachusetts	42.5	-70.9	12
346	data extracted from GBIF	1305158347	http://www.inaturalist.org/observations/3951106		2016	US	USA	Maryland	39	-76.6	35
347	data extracted from GBIF	1077178663			1982	US	USA	Texas	29.6	-95.1	4
348	data extracted from GBIF	891145773	http://www.inaturalist.org/observations/249732		2010	US	USA	Massachusetts	41.5	-70.7	15
349	data extracted from GBIF	1323966008			2014	BR	Brazil	Paran„_é_	-25	-53.5	718
350	data extracted from GBIF	1255382104			1978	CR	Costa_Rica	Puntarenas	10.3	-84.8	1286
351	data extracted from GBIF	1255382148			1987	CR	Costa_Rica	Guanacaste	11	-85.5	336
352	data extracted from GBIF	1255574968			2000	CR	Costa_Rica	Puntarenas	8.7	-83.2	362
353	data extracted from GBIF	1005497221			2006	CR	Costa_Rica	Guanacaste	11	-85.5	729
354	data extracted from GBIF	887426603			1998	AR	Argentina	Céärdoba	-30.4	-64.1	707
355	data extracted from GBIF	344934439			0	GP	Guadeloupe		16.2	-61.7	309
356	data extracted from GBIF	1315068804	http://www.inaturalist.org/observations/4111820		2016	US	USA	Alabama	33.4	-86.8	212
357	data extracted from GBIF	1323965992			2015	BR	Brazil	Mato Grosso do Sul	-22.2	-54.8	414
358	data extracted from GBIF	1323966012			2014	BR	Brazil		-21.8	-47.2	651
359	data extracted from GBIF	1255303538			1979	CR	Costa_Rica	Guanacaste	10.8	-85.6	270
360	data extracted from GBIF	1255514940			1991	CR	Costa_Rica	Guanacaste	11	-85.4	680
361	data extracted from GBIF	1256367304			2008	CR	Costa_Rica	Liméän	9.9	-83.2	366
362	data extracted from GBIF	1257222006			1987	CR	Costa_Rica	Guanacaste	11	-85.5	336
363	data extracted from GBIF	1012372072			2005	CA	Canada	Quebec	45.7	-72.5	135
364	data extracted from GBIF	1014555040			2010	US	USA	Massachusetts	41.5	-70.7	10
365	data extracted from GBIF	344934385			0	GP	Guadeloupe		16.3	-61.6	9
366	data extracted from GBIF	344934396			0	GP	Guadeloupe		16.3	-61.7	277
367	data extracted from GBIF	344934405			0	GP	Guadeloupe		16.3	-61.6	9
368	data extracted from GBIF	1315080894	http://www.inaturalist.org/observations/4152194		2016	US	USA	Texas	30.3	-97.7	189
369	data extracted from GBIF	1323965957			2015	BR	Brazil		-21.2	-47.8	569
370	data extracted from GBIF	1254032456			1989	CR	Costa_Rica	Guanacaste	11	-85.4	680
371	data extracted from GBIF	1254101013			1993	CR	Costa_Rica	Guanacaste	11	-85.4	680
372	data extracted from GBIF	1254859734			1994	CR	Costa_Rica	Guanacaste	10.6	-85	893
373	data extracted from GBIF	1255303465			1978	CR	Costa_Rica	Guanacaste	10.8	-85.6	270
374	data extracted from GBIF	1255303493			1978	CR	Costa_Rica	Guanacaste	10.8	-85.6	270
375	data extracted from GBIF	1255305859			1979	CR	Costa_Rica	Guanacaste	10.8	-85.3	765
376	data extracted from GBIF	1255305918			1979	CR	Costa_Rica	Puntarenas	10.3	-84.8	1286
377	data extracted from GBIF	1255330970			1979	CR	Costa_Rica	Guanacaste	10.8	-85.6	270
378	data extracted from GBIF	1255380899			1988	CR	Costa_Rica	Guanacaste	11	-85.4	680
379	data extracted from GBIF	1255381287			1982	CR	Costa_Rica	Guanacaste	10.8	-85.6	270
380	data extracted from GBIF	1255381304			1988	CR	Costa_Rica	Guanacaste	11	-85.4	680
381	data extracted from GBIF	1255382123			1978	CR	Costa_Rica	Puntarenas	10.3	-84.8	1286
382	data extracted from GBIF	1255382128			1987	CR	Costa_Rica	Guanacaste	11	-85.5	336
383	data extracted from GBIF	1255382226			1978	CR	Costa_Rica	Puntarenas	10.3	-84.8	1286
384	data extracted from GBIF	1012202064			2010	CA	Canada		43.5	-80.1	348
385	data extracted from GBIF	1007036101			2005	CA	Canada		43.5	-80.1	347
386	data extracted from GBIF	1291168135	http://www.inaturalist.org/observations/796233		2014	US	USA	Maryland	39	-76.9	45
387	data extracted from GBIF	1300064178	http://symbiota4.acis.ufl.edu/scan/portal/collections/individual/index.php?occid=22421280	ADULT	2011	MX	Mexico	Coahuila	26.9	-102.1	911
388	data extracted from GBIF	344934410			0	GP	Guadeloupe		16.2	-61.7	309
389	data extracted from GBIF	344934413			0	GP	Guadeloupe		16.2	-61.7	309
390	data extracted from GBIF	344934424			0	GP	Guadeloupe		16.2	-61.7	309
391	data extracted from GBIF	769086653	http://www.entomology.ualberta.ca/searching_specimen_list.php?fmh=UASM127557		1998	CA	Canada	New Brunswick	47.4	-68.3	186
392	data extracted from GBIF	1014554951			2010	US	USA	Massachusetts	41.5	-70.7	10
393	data extracted from GBIF	1014555065			2010	US	USA	Massachusetts	41.5	-70.7	10
394	data extracted from GBIF	1254206780			1991	CR	Costa_Rica	Puntarenas	8.9	-82.8	1520
395	data extracted from GBIF	1255303481			1978	CR	Costa_Rica	Guanacaste	10.8	-85.6	270
396	data extracted from GBIF	1255381272			1980	CR	Costa_Rica	Puntarenas	8.5	-83.6	80
397	data extracted from GBIF	1255381305			1978	CR	Costa_Rica	Puntarenas	8.5	-83.6	85
398	data extracted from GBIF	1256786551			1991	CR	Costa_Rica	Liméän	10.6	-83.7	137
399	data extracted from GBIF	344934391			0	GP	Guadeloupe		16.1	-61.6	606
400	data extracted from GBIF	1305140718	http://www.inaturalist.org/observations/3898982		2016	US	USA	Vermont	43.1	-72.5	313
401	data extracted from GBIF	1305158206	http://www.inaturalist.org/observations/3950720		2016	US	USA	Maryland	39.1	-76.8	37
402	data extracted from GBIF	1305125652	http://www.inaturalist.org/observations/3778491		2016	US	USA	Texas	32.9	-96.7	172
403	data extracted from GBIF	1291066672	http://www.inaturalist.org/observations/2346380		2015	US	USA	Texas	29	-95.4	4
404		0	doi:10.1016/j.cropro.2006.03.003	larva	2002	HN	Honduras	El Paraé_so	14.2	-86.8	1031
405		0	doi:10.1016/j.cropro.2006.03.003	larva	2002	HN	Honduras	El Paraé_so	13.9	-86.9	1547
406		0	doi:10.1016/j.cropro.2006.03.003	larva	2003	HN	Honduras	El Paraé_so	14.2	-86.8	1031
407		0	doi:10.1016/j.cropro.2006.03.003	larva	2003	HN	Honduras	El Paraé_so	13.9	-86.9	1547
408		0	doi.org/10.1016/j.biocontrol.2016.01.006	larva	2010	US	USA	Florida	26.6	-81.3	9
409		0	doi.org/10.1016/j.biocontrol.2016.01.007	larva	2011	US	USA	Florida	26.6	-81.3	9
410		0	doi.org/10.1016/j.biocontrol.2016.01.008	larva	2012	US	USA	Florida	26.6	-81.3	9
411		0	doi.org/10.1016/j.biocontrol.2016.01.009	larva	2013	US	USA	Florida	26.6	-81.3	9
412		0	doi.org/10.1016/j.biocontrol.2016.01.010	larva	2014	US	USA	Florida	26.6	-81.3	9
413		0	doi.org/10.1016/j.biocontrol.2016.01.011	larva	2010	US	USA	Florida	25.6	-80.6	2
414		0	doi.org/10.1016/j.biocontrol.2016.01.012	larva	2011	US	USA	Florida	25.6	-80.6	2
415		0	doi.org/10.1016/j.biocontrol.2016.01.013	larva	2012	US	USA	Florida	25.6	-80.6	2
416		0	doi.org/10.1016/j.biocontrol.2016.01.014	larva	2013	US	USA	Florida	25.6	-80.6	2
417		0	doi.org/10.1016/j.biocontrol.2016.01.015	larva	2010	US	USA	Florida	26.7	-80.6	3
418		0	doi.org/10.1016/j.biocontrol.2016.01.016	larva	2011	US	USA	Florida	26.7	-80.6	3
419		0	doi.org/10.1016/j.biocontrol.2016.01.017	larva	2012	US	USA	Florida	26.7	-80.6	3
420		0	doi.org/10.1016/j.biocontrol.2016.01.018	larva	2013	US	USA	Florida	26.7	-80.6	3
421		0	doi.org/10.1016/j.biocontrol.2016.01.019	larva	2014	US	USA	Florida	26.7	-80.6	3
422		0	doi.org/10.1016/j.biocontrol.2016.01.020	larva	2015	US	USA	Florida	26.7	-80.6	3
423		0	https://www.projectnoah.org/spottings/467046005	larva	2014	US	USA	Illinois	42.3	-89	252
424		0	https://www.projectnoah.org/spottings/15513075	adult	2012	US	USA	Florida	30.4	-87.1	-5
425		0	https://www.projectnoah.org/spottings/8980038	larva	2012	US	USA	California	38.4	-122.9	116
426		0	https://www.projectnoah.org/spottings/1495396003	adult	2014	US	USA	Virginia	37.5	-77.7	96
427		0	https://www.projectnoah.org/spottings/15696045	adult	2012	US	USA	Texas	29.7	-99.1	404
428		0	http://www.butterfliesandmoths.org/sighting_details/1108210	adult	2016	US	USA	Florida	28.4	-80.7	0
429		0	http://www.butterfliesandmoths.org/sighting_details/1107980	adult	2016	US	USA	Florida	28	-81.8	42
430		0	http://www.butterfliesandmoths.org/sighting_details/1107684	adult	2016	US	USA	Pennsylvania	40.2	-76.4	220
431		0	http://www.butterfliesandmoths.org/sighting_details/1106964	adult	2016	US	USA	Pennsylvania	40.5	-76.6	284
432		0	http://www.butterfliesandmoths.org/sighting_details/1106476	adult	2016	CA	Canada	Ontario	43.5	-80	288
433		0	http://www.butterfliesandmoths.org/sighting_details/1106475	adult	2016	CA	Canada	Ontario	43.5	-80	288
434		0	http://www.butterfliesandmoths.org/sighting_details/1106552	adult	2016	CA	Canada	Ontario	44.5	-77.3	151
435		0	http://www.butterfliesandmoths.org/sighting_details/1106329	adult	2016	US	USA	Maryland	39.1	-76.7	46
436		0	http://www.butterfliesandmoths.org/sighting_details/1106335	adult	2016	US	USA	Maryland	39.1	-76.7	46
437		0	http://www.butterfliesandmoths.org/sighting_details/1106149	adult	2016	CA	Canada	Ontario	44.5	-77.3	151
438		0	http://www.butterfliesandmoths.org/sighting_details/1105288	adult	2016	US	USA	Pennsylvania	41.9	-79.1	414
439		0	http://www.butterfliesandmoths.org/sighting_details/1102492	adult	2016	US	USA	Maryland	39.1	-76.7	46
440		0	http://www.butterfliesandmoths.org/sighting_details/1104819	adult	2014	US	USA	Maryland	38.1	-75.2	-1
441		0	http://www.butterfliesandmoths.org/sighting_details/1104687	adult	2014	US	USA	Maryland	38.1	-75.2	-1
442		0	http://www.butterfliesandmoths.org/sighting_details/1103686	adult	2016	US	USA	Virginia	37.4	-77.6	71
443		0	http://www.butterfliesandmoths.org/sighting_details/1101407	adult	2016	US	USA	Wisconsin	43.2	-88	204
444		0	http://www.butterfliesandmoths.org/sighting_details/1102632	adult	2016	US	USA	Maryland	39.1	-76.7	46
445		0	http://www.butterfliesandmoths.org/sighting_details/1102536	adult	2016	CA	Canada	Ontario	43.6	-79.7	154
446		0	http://www.butterfliesandmoths.org/sighting_details/1102400	adult	2016	US	USA	New Jersey	39.3	-75	2
447		0	http://www.butterfliesandmoths.org/sighting_details/1085749	adult	2014	US	USA	Maryland	38.1	-75.2	-1
448		0	http://www.butterfliesandmoths.org/sighting_details/1096879	adult	2015	US	USA	Kentucky	37.4	-86	185
449		0	http://www.butterfliesandmoths.org/sighting_details/1096030	adult	2016	US	USA	Kentucky	37.4	-86	185
450		0	http://www.butterfliesandmoths.org/sighting_details/1096476	adult	2014	US	USA	Florida	30.5	-84.3	44
451		0	http://www.butterfliesandmoths.org/sighting_details/1087559	adult	2016	US	USA	Alabama	34.2	-86.2	328
452		0	http://www.butterfliesandmoths.org/sighting_details/1075269	adult	2016	US	USA	Pennsylvania	40.6	-76.8	200
453		0	http://www.butterfliesandmoths.org/sighting_details/1075271	adult	1996	US	USA	Pennsylvania	40.7	-76.8	203
454		0	http://www.butterfliesandmoths.org/sighting_details/1075272	adult	1995	US	USA	Pennsylvania	40.7	-77.1	327
455		0	http://www.butterfliesandmoths.org/sighting_details/1075274	adult	1998	US	USA	Pennsylvania	41.4	-76.3	635
456		0	http://www.butterfliesandmoths.org/sighting_details/1075276	adult	2002	US	USA	Pennsylvania	41.5	-75.5	513
457		0	http://www.butterfliesandmoths.org/sighting_details/1065406	adult	2015	US	USA	Texas	32.5	-94.6	106
458		0	http://www.butterfliesandmoths.org/sighting_details/1069570	adult	2015	US	USA	Alabama	33.4	-86.8	212
459		0	http://www.butterfliesandmoths.org/sighting_details/1072887	adult	2015	US	USA	Arkansas	35.3	-94.3	136
460		0	http://www.butterfliesandmoths.org/sighting_details/1071733	adult	2015	US	USA	Pennsylvania	40.5	-75.6	273
461		0	http://www.butterfliesandmoths.org/sighting_details/1070753	adult	2015	US	USA	Pennsylvania	40.7	-75.8	289
462		0	http://www.butterfliesandmoths.org/sighting_details/1069862	adult	2015	US	USA	Louisiana	32.4	-93.7	50
463		0	http://www.butterfliesandmoths.org/sighting_details/1069243	adult	2015	US	USA	New Jersey	39.9	-75	15
464		0	http://www.butterfliesandmoths.org/sighting_details/1068085	adult	2015	US	USA	Kentucky	37.4	-86	185
465		0	http://www.butterfliesandmoths.org/sighting_details/1066763	adult	2015	US	USA	Kentucky	37.1	-84.1	359
466		0	http://www.butterfliesandmoths.org/sighting_details/1064803	adult	2015	US	USA	Illinois	40.3	-88.6	221
467		0	http://www.butterfliesandmoths.org/sighting_details/1064333	adult	2015	US	USA	Maryland	39.1	-76.7	46
468		0	http://www.butterfliesandmoths.org/sighting_details/1064409	adult	2015	US	USA	Virginia	37.5	-77.5	32
469		0	http://www.butterfliesandmoths.org/sighting_details/1063519	adult	2015	US	USA	Maryland	39.1	-76.7	46
470		0	http://www.butterfliesandmoths.org/sighting_details/1062999	adult	2015	US	USA	Kentucky	37.4	-86	185
471		0	http://www.butterfliesandmoths.org/sighting_details/1063260	adult	2015	US	USA	Maryland	39.4	-79.4	763
472		0	http://www.butterfliesandmoths.org/sighting_details/1051379	adult	2015	US	USA	Louisiana	32.4	-93.7	50
473		0	http://www.butterfliesandmoths.org/sighting_details/1027791	adult	2014	US	USA	Pennsylvania	41.5	-78.2	442
474		0	http://www.butterfliesandmoths.org/sighting_details/1027648	adult	2014	US	USA	New York	42.7	-74.1	277
475		0	http://www.butterfliesandmoths.org/sighting_details/1026625	adult	2014	US	USA	New York	41.9	-75.2	429
476		0	http://www.pestwatch.psu.edu/reports/rPAfaw2015.html	adult	2015	US	USA	Pennsylvania	40.3	-78.3	457
477		0	http://www.pestwatch.psu.edu/reports/rPAfaw2015.html	adult	2015	US	USA	Pennsylvania	40.5	-78.3	277
478		0	http://www.pestwatch.psu.edu/reports/rPAfaw2015.html	adult	2015	US	USA	Pennsylvania	40.7	-78.2	327
479		0	http://www.pestwatch.psu.edu/reports/rPAfaw2015.html	adult	2015	US	USA	Pennsylvania	40.8	-77.9	389
480		0	http://www.pestwatch.psu.edu/reports/rPAfaw2015.html	adult	2015	US	USA	Pennsylvania	40.7	-78	355
481		0	http://www.pestwatch.psu.edu/reports/rPAfaw2015.html	adult	2015	US	USA	Pennsylvania	40.8	-78	416
482		0	http://www.pestwatch.psu.edu/reports/rPAfaw2015.html	adult	2015	US	USA	Pennsylvania	41	-77.2	507
483		0	http://www.pestwatch.psu.edu/reports/rPAfaw2015.html	adult	2015	US	USA	Pennsylvania	42	-80.3	209
484		0	http://www.pestwatch.psu.edu/reports/rPAfaw2015.html	adult	2015	US	USA	Pennsylvania	42.2	-79.8	292
485		0	http://www.pestwatch.psu.edu/reports/rPAfaw2015.html	adult	2015	US	USA	Pennsylvania	42	-80.3	198
486		0	http://www.pestwatch.psu.edu/reports/rPAfaw2015.html	adult	2015	US	USA	Pennsylvania	40	-79.9	297
487		0	http://www.pestwatch.psu.edu/reports/rPAfaw2015.html	adult	2015	US	USA	Pennsylvania	40.7	-79.2	364
488		0	http://www.pestwatch.psu.edu/reports/rPAfaw2015.html	adult	2015	US	USA	Pennsylvania	40.1	-76.3	112
489		0	http://www.pestwatch.psu.edu/reports/rPAfaw2015.html	adult	2015	US	USA	Pennsylvania	40.1	-76.3	112
490		0	http://www.pestwatch.psu.edu/reports/rPAfaw2015.html	adult	2015	US	USA	Pennsylvania	40	-76.3	97
491		0	http://www.pestwatch.psu.edu/reports/rPAfaw2015.html	adult	2015	US	USA	Pennsylvania	40	-76.3	97
492		0	http://www.pestwatch.psu.edu/reports/rPAfaw2015.html	adult	2015	US	USA	Pennsylvania	40.7	-75.7	192
493		0	http://www.pestwatch.psu.edu/reports/rPAfaw2015.html	adult	2015	US	USA	Pennsylvania	41.2	-77.2	173
494		0	http://www.pestwatch.psu.edu/reports/rPAfaw2015.html	adult	2015	US	USA	Pennsylvania	41.3	-76.9	256
495		0	http://www.pestwatch.psu.edu/reports/rPAfaw2015.html	adult	2015	US	USA	Pennsylvania	41.2	-76.8	167
496		0	http://www.pestwatch.psu.edu/reports/rPAfaw2015.html	adult	2015	US	USA	Pennsylvania	40.3	-75.3	97
497		0	http://www.pestwatch.psu.edu/reports/rPAfaw2015.html	adult	2015	US	USA	Pennsylvania	40.7	-75.3	131
498		0	http://www.pestwatch.psu.edu/reports/rPAfaw2015.html	adult	2015	US	USA	Pennsylvania	40.9	-76.2	302
499		0	http://www.pestwatch.psu.edu/reports/rPAfaw2015.html	adult	2015	US	USA	Pennsylvania	40.6	-76.6	367
500		0	doi.org/10.1371/journal.pone.0089255	adult	2011	CA	Canada	Ontario	43.1	-81.3	277
501		0	doi.org/10.1371/journal.pone.0089255	adult	2011	US	USA	North Carolina	35.8	-76.7	5
502		0	doi.org/10.1371/journal.pone.0089255	adult	2010	US	USA	Florida	26.7	-80.6	3
503		0	doi.org/10.1371/journal.pone.0089255	adult	2011	US	USA	Florida	29.8	-82.4	49
504		0	doi.org/10.1371/journal.pone.0089255	adult	2010	US	USA	Florida	26.9	-81.1	6
505		0	doi.org/10.1371/journal.pone.0089255	adult	2011	PE	Peru		-12.1	-77	237
506		0	doi.org/10.1371/journal.pone.0089255	adult	2010	AR	Argentina		-27.3	-65.7	443
507		0	doi.org/10.1603/EC11184	larva	2008	AR	Argentina	Tucuméƒn	-27.8	-65.6	447
508		0	doi.org/10.1603/EC11184	larva	2010	AR	Argentina	Tucuméƒn	-26.9	-64.9	414
509		0	doi.org/10.1603/EC11184	larva	2008	AR	Argentina	Tucuméƒn	-26.6	-64.8	550
510		0	doi.org/10.1603/EC11184	larva	2008	AR	Argentina	Tucuméƒn	-26.5	-65.3	814
511		0	doi.org/10.1603/EC11184	larva	2007	AR	Argentina	Corrientes	-28.4	-56.1	85
512		0	doi.org/10.1603/EC11184	larva	2007	AR	Argentina	Corrientes	-28.4	-56.1	87
513		0	doi.org/10.1603/EC11184	larva	2008	AR	Argentina	Corrientes	-28.6	-56.1	85
514		0	doi.org/10.1603/EC11184	larva	2008	AR	Argentina	Corrientes	-27.5	-57.5	69
515		0	doi.org/10.1603/EC11184	larva	2010	AR	Argentina	Corrientes	-29.2	-57.9	85
516		0	doi.org/10.1603/EC11184	larva	2007	AR	Argentina	Formosa	-26.7	-58.6	60
517		0	doi.org/10.1603/EC11184	larva	2008	AR	Argentina	Formosa	-26.7	-58.5	62
518		0	doi.org/10.1603/EC11184	larva	2008	AR	Argentina	Buenos Aires	-34.4	-59.8	44
519		0	doi.org/10.1603/EC11184	larva	2008	AR	Argentina	Santiago del Estero	-28.9	-62.3	90
520		0	doi.org/10.1603/EC11184	larva	2009	AR	Argentina	Salta	-24.7	-64.2	470
521		0	doi.org/10.1603/EC11184	larva	2007	AR	Argentina	Santiago del Estero	-28.5	-59.4	53
522		0	doi.org/10.1603/EC11184	larva	2008	BR	Brazil	Ré_o Grande do Sul	-29.7	-53.7	103
523		0	doi.org/10.1603/EC11184	larva	2009	PY	Paraguay	Itapé_a	-27.2	-55.8	224
524		0	doi.org/10.1603/EC11184	larva	2008	PY	Paraguay	Itapé_a	-27.3	-56.5	81
525		0	doi.org/10.1653/0015-4040(2008)091[0063:FASLNI]2.0.CO;2	larva	2005	AR	Argentina	La Rioja	-29.6	-66.8	403
526		0	doi.org/10.1653/0015-4040(2008)091[0063:FASLNI]2.0.CO;2	larva	2006	AR	Argentina	Chaco	-26.8	-60.8	106
527		0	doi.org/10.1653/0015-4040(2008)091[0063:FASLNI]2.0.CO;2	larva	2006	AR	Argentina	Chaco	-27.4	-61.5	111
528		0	doi.org/10.1653/0015-4040(2008)091[0063:FASLNI]2.0.CO;2	larva	2006	AR	Argentina	S. del Estero	-27.6	-62.4	140
529		0	doi.org/10.1653/0015-4040(2008)091[0063:FASLNI]2.0.CO;2	larva	2005	AR	Argentina	Tucuméƒn	-26.4	-64.8	888
530		0	doi.org/10.1653/0015-4040(2008)091[0063:FASLNI]2.0.CO;2	larva	2005	AR	Argentina	Catamarca	-26.8	-66.1	2055
531		0	doi.org/10.1653/0015-4040(2008)091[0063:FASLNI]2.0.CO;2	larva	2006	AR	Argentina	Jujuy	-23.7	-65.5	2589
532		0	doi.org/10.1653/0015-4040(2008)091[0063:FASLNI]2.0.CO;2	larva	2006	AR	Argentina	Salta	-24.8	-65	762
533		0	doi.org/10.1653/0015-4040(2008)091[0063:FASLNI]2.0.CO;2	larva	2006	AR	Argentina	Salta	-26	-65.1	967
534		0	doi.org/10.1653/0015-4040(2008)091[0063:FASLNI]2.0.CO;2	larva	2006	AR	Argentina	Jujuy	-23.7	-64.5	383
535		0	doi.org/10.1653/0015-4040(2008)091[0063:FASLNI]2.0.CO;2	larva	2006	AR	Argentina	Salta	-25.6	-64.9	805
536		0	doi.org/10.1653/0015-4040(2008)091[0063:FASLNI]2.0.CO;2	larva	2006	AR	Argentina	Jujuy	-24	-65.5	2191
537		0	doi.org/10.1653/0015-4040(2008)091[0063:FASLNI]2.0.CO;2	larva	2006	AR	Argentina	Céärdoba	-33.9	-64.4	231
538		0	doi.org/10.1653/0015-4040(2008)091[0063:FASLNI]2.0.CO;2	larva	2006	AR	Argentina	Chaco	-26	-60.6	111
539		0	doi.org/10.1653/0015-4040(2008)091[0063:FASLNI]2.0.CO;2	larva	2006	AR	Argentina	Tucuméƒn	-26.8	-65.3	460
540		0	doi.org/10.1653/0015-4040(2006)89[175:PDOTFA]2.0.CO;2	larva	1999	AR	Argentina	Tucuméƒn	-26.7	-65.2	583
541		0	doi.org/10.1653/0015-4040(2006)89[175:PDOTFA]2.0.CO;2	larva	2000	AR	Argentina	Tucuméƒn	-26.7	-65.2	583
542		0	doi.org/10.1653/0015-4040(2006)89[175:PDOTFA]2.0.CO;2	larva	2001	AR	Argentina	Tucuméƒn	-26.7	-65.2	583
543		0	doi.org/10.1653/0015-4040(2006)89[175:PDOTFA]2.0.CO;2	larva	2002	AR	Argentina	Tucuméƒn	-26.7	-65.2	583
544		0	doi.org/10.1653/0015-4040(2006)89[175:PDOTFA]2.0.CO;2	larva	2003	AR	Argentina	Tucuméƒn	-26.7	-65.2	583
545		0	doi.org/10.1653/0015-4040(2006)89[175:PDOTFA]2.0.CO;2	larva	2000	AR	Argentina	Tucuméƒn	-26.5	-65.3	744
546		0	doi.org/10.1653/0015-4040(2006)89[175:PDOTFA]2.0.CO;2	larva	2001	AR	Argentina	Tucuméƒn	-26.5	-65.3	744
547		0	doi.org/10.1653/0015-4040(2006)89[175:PDOTFA]2.0.CO;2	larva	2003	AR	Argentina	Tucuméƒn	-26.5	-65.3	744
548		0	doi.org/10.2307/3494875	larva, adult	1981	GF	Guyane		4.9	-52.3	16
549		0	doi.org/10.2307/3494875	larva, adult	1982	GF	Guyane		4.9	-52.3	16
550		0	doi.org/10.2307/3494875	larva, adult	1983	GF	Guyane		4.9	-52.3	16
551		0	doi.org/10.3958/059.037.0320	larvae	2010	MX	Mexico	Northern Sinaloa	25.8	-108.8	11
552		0	doi.org/10.1653/0015-4040(2002)085[0588:DANPOS]2.0.CO;2	egg	1998	BR	Brazil	S„_o Paulo	-22.7	-47.6	556
553		0	doi.org/10.1653/0015-4040(2002)085[0588:DANPOS]2.0.CO;2	egg	1999	BR	Brazil	S„_o Paulo	-22.7	-47.6	556
554		0	doi.org/10.1653/0015-4040(2002)085[0588:DANPOS]2.0.CO;2	egg	2000	BR	Brazil	S„_o Paulo	-22.7	-47.6	556
555		0	doi.org/10.1590/S1519-566X2008000300012„	larva	1994	BR	Brazil	S„_o Paulo	-21.3	-48.3	608
556		0	doi.org/10.1590/S1519-566X2008000300012„	larva	1995	BR	Brazil	S„_o Paulo	-21.3	-48.3	608
557		0	doi.org/10.1653/0015-4040(2006)89[175:PDOTFA]2.0.CO;2	larva	1999	AR	Argentina	Tucuméƒn	-26.7	-65.2	582
558		0	doi.org/10.1653/0015-4040(2006)89[175:PDOTFA]2.0.CO;2	larva	2000	AR	Argentina	Tucuméƒn	-26.7	-65.2	582
559		0	doi.org/10.1653/0015-4040(2006)89[175:PDOTFA]2.0.CO;2	larva	2001	AR	Argentina	Tucuméƒn	-26.7	-65.2	582
560		0	doi.org/10.1653/0015-4040(2006)89[175:PDOTFA]2.0.CO;2	larva	2002	AR	Argentina	Tucuméƒn	-26.7	-65.2	582
561		0	doi.org/10.1653/0015-4040(2006)89[175:PDOTFA]2.0.CO;2	larva	1999	AR	Argentina	Tucuméƒn	-26.5	-65.3	744
562		0	doi.org/10.1653/0015-4040(2006)89[175:PDOTFA]2.0.CO;2	larva	2000	AR	Argentina	Tucuméƒn	-26.5	-65.3	744
563		0	doi.org/10.1653/0015-4040(2006)89[175:PDOTFA]2.0.CO;2	larva	2001	AR	Argentina	Tucuméƒn	-26.5	-65.3	744
564		0	doi.org/10.1653/0015-4040(2006)89[175:PDOTFA]2.0.CO;2	larva	2002	AR	Argentina	Tucuméƒn	-26.5	-65.3	744
565		0	doi.org/10.1653/0015-4040(2004)087[0496:SANFAO]2.0.CO;2	adult	2000	MX	Mexico	Chiapas	14.8	-92.3	50
566		0	doi.org/10.1653/0015-4040(2004)087[0496:SANFAO]2.0.CO;2	adult	2001	MX	Mexico	Chiapas	14.8	-92.3	50
567		0	doi.org/10.1653/0015-4040(2004)087[0496:SANFAO]2.0.CO;2	adult	2002	MX	Mexico	Chiapas	14.8	-92.3	50
568		0	Valdez-Torres et al., 2012	larva	2009	MX	Mexico	Sinaloa	24.6	-107.4	18
569		0	Valdez-Torres et al., 2012	larva	2010	MX	Mexico	Sinaloa	24.6	-107.4	18
570		0	Valdez-Torres et al., 2012	larva	2008	MX	Mexico	Culiacéƒn	24.4	-107.5	0
571		0	Valdez-Torres et al., 2012	larva	2009	MX	Mexico	Culiacéƒn	24.4	-107.5	0
572		0	doi.org/10.1007/s00484-015-1022-x	adult	2011	US	USA	Alabama	31.8	-86.9	111
573		0	doi.org/10.1007/s00484-015-1022-x	adult	2011	US	USA	Alabama	31.4	-86.7	102
574		0	doi.org/10.1007/s00484-015-1022-x	adult	2011	US	USA	Alabama	31.3	-86.5	107
575		0	doi.org/10.1007/s00484-015-1022-x	adult	2011	US	USA	Alabama	31.7	-86.4	117
576		0	doi.org/10.1007/s00484-015-1022-x	adult	2011	US	USA	Alabama	32.1	-86.6	70
577		0	doi.org/10.1007/s00484-015-1022-x	adult	2011	US	USA	Alabama	31.4	-87.3	127
578		0	doi.org/10.1007/s00484-015-1022-x	adult	2011	US	USA	Arkansas’_Î	34.7	-91.9	69
579		0	doi.org/10.1007/s00484-015-1022-x	adult	2011	US	USA	Colorado	40.7	-105	1549
580		0	doi.org/10.1007/s00484-015-1022-x	adult	2011	US	USA	Delaware	38.7	-75.4	15
581		0	doi.org/10.1007/s00484-015-1022-x	adult	2011	US	USA	Florida	29.8	-82.4	52
582		0	doi.org/10.1007/s00484-015-1022-x	adult	2011	US	USA	Florida	30.5	-84.6	69
583		0	doi.org/10.1007/s00484-015-1022-x	adult	2011	US	USA	Indiana	40.4	-87	208
584		0	doi.org/10.1007/s00484-015-1022-x	adult	2011	US	USA	Kansas	39.1	-96.6	320
585		0	doi.org/10.1007/s00484-015-1022-x	adult	2011	US	USA	Kentucky	37.1	-87.9	155
586		0	doi.org/10.1007/s00484-015-1022-x	adult	2011	US	USA	Lousiana	32.1	-91.7	22
587		0	doi.org/10.1007/s00484-015-1022-x	adult	2011	US	USA	Minnesota	44.7	-93.1	287
588		0	doi.org/10.1007/s00484-015-1022-x	adult	2011	US	USA	Missouri	37.4	-94.4	298
589		0	doi.org/10.1007/s00484-015-1022-x	adult	2011	US	USA	Missouri	38.9	-92.3	215
590		0	doi.org/10.1007/s00484-015-1022-x	adult	2011	US	USA	Missouri	36.1	-90.2	76
591		0	doi.org/10.1007/s00484-015-1022-x	adult	2011	US	USA	Missouri	36.4	-89.6	85
592		0	doi.org/10.1007/s00484-015-1022-x	adult	2011	US	USA	Missouri	37	-89.7	95
593		0	doi.org/10.1007/s00484-015-1022-x	adult	2011	US	USA	Missouri	36.8	-89.9	89
594		0	doi.org/10.1007/s00484-015-1022-x	adult	2011	US	USA	Mississippi	33.5	-88.8	85
595		0	doi.org/10.1007/s00484-015-1022-x	adult	2011	US	USA	Mississippi	33.4	-90.9	37
596		0	doi.org/10.1007/s00484-015-1022-x	adult	2011	US	USA	Nebraska	41.9	-103.7	1194
597		0	doi.org/10.1007/s00484-015-1022-x	adult	2011	US	USA	New Jersey	40.1	-74.6	23
598		0	doi.org/10.1007/s00484-015-1022-x	adult	2011	US	USA	New York	42.7	-76.5	278
599		0	doi.org/10.1007/s00484-015-1022-x	adult	2011	US	USA	New York	43	-78.6	196
600		0	doi.org/10.1007/s00484-015-1022-x	adult	2011	US	USA	New York	43.2	-76.5	122
601		0	doi.org/10.1007/s00484-015-1022-x	adult	2011	US	USA	New York	43.4	-78	92
602		0	doi.org/10.1007/s00484-015-1022-x	adult	2011	US	USA	New York	42.4	-77.4	378
603		0	doi.org/10.1007/s00484-015-1022-x	adult	2011	US	USA	New York	42.1	-76.3	247
604		0	doi.org/10.1007/s00484-015-1022-x	adult	2011	US	USA	New York	42.8	-77.1	298
605		0	doi.org/10.1007/s00484-015-1022-x	adult	2011	US	USA	Oklahoma	36.3	-97.1	296
606		0	doi.org/10.1007/s00484-015-1022-x	adult	2011	US	USA	Pennsylvania	40.7	-78.2	337
607		0	doi.org/10.1007/s00484-015-1022-x	adult	2011	US	USA	Pennsylvania	40.7	-78	333
608		0	doi.org/10.1007/s00484-015-1022-x	adult	2011	US	USA	Pennsylvania	42	-80.3	208
609		0	doi.org/10.1007/s00484-015-1022-x	adult	2011	US	USA	Pennsylvania	40.7	-75.7	212
610		0	doi.org/10.1007/s00484-015-1022-x	adult	2011	US	USA	Pennsylvania	39.9	-76.7	175
611		0	doi.org/10.1007/s00484-015-1022-x	adult	2011	US	USA	South Carolina	32.8	-79.9	3
612		0	doi.org/10.1007/s00484-015-1022-x	adult	2011	US	USA	South Dakota	44	-96	533
613		0	doi.org/10.1007/s00484-015-1022-x	adult	2011	US	USA	Texas	30.5	-96.4	67
614		0	doi.org/10.1007/s00484-015-1022-x	adult	2011	US	USA	Texas	33.4	-101.5	828
615		0	doi.org/10.1007/s00484-015-1022-x	adult	2011	US	USA	Texas	27.5	-97.3	0
616		0	doi.org/10.1007/s00484-015-1022-x	adult	2011	US	USA	Virginia	36.7	-76.7	23
617		0	doi.org/10.1007/s00484-015-1022-x	adult	2011	US	USA	Virginia	37.3	-80.1	351
618		0	doi.org/10.1007/s00484-015-1022-x	adult	2011	US	USA	Wisconsin	43.2	-89.2	298
